# Supplementary material for: Intramuscular Injections and Dry Needling within Masticatory Muscles in Management of Myofascial Pain. Systematic Review of Clinical Trials
Source: Int J Environ Res Public Health. 2021 Sep 10;18(18):9552. doi: 10.3390/ijerph18189552 (PMC8465617; doi:10.3390/ijerph18189552)
Supplement: Supplementary file 1 [file ijerph-18-09552-s001.zip]

Archive with 1 entries (1 files):
- ijerph-1347321-supplementary.pdf
